# Supplementary material for: The effects of supported employment interventions in populations of people with conditions other than severe mental health: a systematic review
Source: Prim Health Care Res Dev. 2021 Dec 9;22:e79. doi: 10.1017/S1463423621000827 (PMC8724223; doi:10.1017/S1463423621000827)
Supplement: Supplementary file 1 [file phcsup.zip]

Archive with 2 entries (2 files):
- S1463423621000827sup001.pdf
- S1463423621000827sup002.pdf
